# Supplementary material for: ADP-Ribosylation Post-Translational Modification: An Overview with a Focus on RNA Biology and New Pharmacological Perspectives
Source: Biomolecules. 2022 Mar 13;12(3):443. doi: 10.3390/biom12030443 (PMC8946771; doi:10.3390/biom12030443)
Supplement: Supplementary file 1 [file biomolecules-12-00443-s001.zip]

Archive with 1 entries (1 files):
- biomolecules-1601262-SI.pdf
